# Supplementary material for: The Role of Canine Models of Human Cancer: Overcoming Drug Resistance Through a Transdisciplinary “One Health, One Medicine” Approach
Source: Cancers (Basel). 2025 Jun 17;17(12):2025. doi: 10.3390/cancers17122025 (PMC12191360; doi:10.3390/cancers17122025)
Supplement: Supplementary file 1 [file cancers-17-02025-s001.zip]

Archive with 1 entries (1 files):
- cancers-3668759-supplementary.xls
