# Supplementary material for: The Role of Canine Models of Human Cancer: Overcoming Drug Resistance Through a Transdisciplinary “One Health, One Medicine” Approach
Source: Cancers (Basel). 2025 Jun 17;17(12):2025. doi: 10.3390/cancers17122025 (PMC12191360; doi:10.3390/cancers17122025)
Supplement: Supplementary file 1 [file cancers-17-02025-s001.zip › cancers-3668759-supplementary.xls]

## Sheet: savedrecs
Publication Type	Article Number	Document Type	Article Title	Foreign Title	Authors	Corporate Authors	Source Title	Volume	Issue	Pages	Publication Year	Publication Date	Language	180 Day Usage Count	Since 2013 Usage Count	Abstract	Other Abstract	Addresses	ResearcherID	ORCID Identifier	MeSH Heading	Citation Subsets	Keyword List	Molecular Sequence Data	Gene Symbol	Chemical	Personal Name Subject	Space Flight Mission	Research Areas	ISSN	NLM Unique ID	Country	Grant Information	Record Owner	Status	Investigations	Number of References	Dates	Notes	Published Electronically	General Notes	DOI	Open Access Designations	Highly Cited Status	Hot Paper Status	Date of Export	Accession Number		Institution involved
J	24975508		Multi-drug resistance in a canine lymphoid cell line due to increased P-glycoprotein expression, a potential model for drug-resistant canine lymphoma.		Zandvliet, M; Teske, E; Schrickx, J A		Toxicology in vitro : an international journal published in association with BIBRA	28	8	1498-506	2014	2014 Dec (Epub 2014 Jun 26)							Teske, Erik/AFQ-6889-2022; Schrickx, Johannes/K-7860-2013	Zandvliet, Maurice/0000-0002-0542-5433; Teske, Erik/0000-0002-7521-8173										1879-3177	8712158				MEDLINE					26 Jun 2014		10.1016/j.tiv.2014.06.004					MEDLINE:24975508		a Department of Clinical Sciences of Companion Animals, Faculty of Veterinary Medicine, Utrecht University, Yalelaan 108, P.O. Box 80154, 3508 TD Utrecht, The Netherlands b IRAS Veterinary Pharmacology, Pharmacotherapy and Toxicology, Faculty of Veterinary Medicine, Utrecht University, Yalelaan 104, 3584 CM Utrecht, The Netherlands
J	32975490		SOX2 Expression in Canine Neoplasia.		Miranda, Ileana C; Miller, Andrew D		Veterinary pathology	58	5	964-970	2021	2021 09 (Epub 2020 Sep 25)																		1544-2217	312020				MEDLINE					25 Sep 2020		10.1177/0300985820960130					MEDLINE:32975490		Section of Anatomic Pathology archives at the New York State Animal Health Diagnostic Center.
J	36077749		Activation of the Anaphase Promoting Complex Reverses Multiple Drug Resistant Cancer in a Canine Model of Multiple Drug Resistant Lymphoma.		Arnason, Terra G; MacDonald-Dickinson, Valerie; Gaunt, Matthew Casey; Davies, Gerald F; Lobanova, Liubov; Trost, Brett; Gillespie, Zoe E; Waldner, Matthew; Baldwin, Paige; Borrowman, Devon; Marwood, Hailey; Vizeacoumar, Frederick S; Vizeacoumar, Franco J; Eskiw, Christopher H; Kusalik, Anthony; Harkness, Troy A A		Cancers	14	17		2022	2022 Aug 30							; Trost, Brett/K-4127-2016	Vizeacoumar, Franco/0000-0002-6452-5207; Vizeacoumar, Frederick Sagayaraj/0000-0002-4676-2911; Trost, Brett/0000-0003-4863-7273										2072-6694	101526829				PubMed-not-MEDLINE					30 Aug 2022		10.3390/cancers14174215					MEDLINE:36077749		Oncology Department at the Western College of Veterinary Medicine
J	19379328		Sequence and structural analysis of the presumed downstream promoter of the canine mdr1 gene.		Mealey, K L; Bentjen, S A		Veterinary and comparative oncology	1	1	30-5	2003	2003 Mar																		1476-5829	101185242				PubMed-not-MEDLINE							10.1046/j.1476-5829.2003.00002.x					MEDLINE:19379328		Department of Veterinary Clinical Sciences, College of Veterinary Medicine, Washington State University, Pullman, WA, USA
J	35833892		Expression and therapeutic targeting of BMI1 in canine gliomas.		Al-Nadaf, Sami; Peacott-Ricardos, Kyle S; Dickinson, Peter J; Rebhun, Robert B; York, Daniel		Veterinary and comparative oncology	20	4	871-880	2022	2022 Dec (Epub 2022 Jul 27)							Dickinson, Peter/GPT-0703-2022; Rebhun, Robert/AGF-2177-2022	Al-Nadaf, Sami/0000-0002-9348-2293										1476-5829	101185242				MEDLINE					27 Jul 2022		10.1111/vco.12852					MEDLINE:35833892		1Department of Surgical and Radiological Sciences, School of Veterinary Medicine, University of California, Davis, California, USA 2Waipahu Waikele Pet Hospital, Waipahu, Hawaii, USA
J	36766357		Epigenetic Alterations in Canine Malignant Lymphoma: Future and Clinical Outcomes.		Montaner-Angoiti, Esperanza; Marin-Garcia, Pablo Jesus; Llobat, Lola		Animals : an open access journal from MDPI	13	3		2023	2023 Jan 29							Marin Garcia, Pablo Jesus/AAX-7580-2021; Llobat, Lola/AAB-1886-2019	Marin Garcia, Pablo Jesus/0000-0001-9593-3476; Llobat, Lola/0000-0002-9806-9174; Montaner Angoiti, Maria Esperanza/0000-0001-8779-3194										2076-2615	101635614				PubMed-not-MEDLINE					29 Jan 2023		10.3390/ani13030468					MEDLINE:36766357		Departamento Producción y Sanidad Animal, Salud Pública y Ciencia y Tecnología de los Alimentos, Facultad de Veterinaria, Universidad Cardenal Herrera-CEU, CEU Universities, 46115 Valencia, Spain
J	21550793		Minicells: versatile vectors for targeted drug or si/shRNA cancer therapy.		MacDiarmid, Jennifer A; Brahmbhatt, Himanshu		Current opinion in biotechnology	22	6	909-16	2011	2011 Dec (Epub 2011 May 06)							Brahmbhatt, Himanshu/AAY-9997-2020											1879-0429	9100492				MEDLINE					06 May 2011		10.1016/j.copbio.2011.04.008					MEDLINE:21550793
J	28471656		4-Anilino-2-pyridylquinazolines and -pyrimidines as Highly Potent and Nontoxic Inhibitors of Breast Cancer Resistance Protein (ABCG2).		Krapf, Michael K; Gallus, Jennifer; Wiese, Michael		Journal of medicinal chemistry	60	10	4474-4495	2017	2017 05 25 (Epub 2017 May 12)								, Michael/0000-0002-5851-5336										1520-4804	9716531				MEDLINE					12 May 2017		10.1021/acs.jmedchem.7b00441					MEDLINE:28471656		Pharmaceutical Institute, University of Bonn, An der Immenburg 4, 53121 Bonn, Germany
J	25884842		In vitro and in vivo antiproliferative activity of metformin on stem-like cells isolated from spontaneous canine mammary carcinomas: translational implications for human tumors.		Barbieri, Federica; Thellung, Stefano; Ratto, Alessandra; Carra, Elisa; Marini, Valeria; Fucile, Carmen; Bajetto, Adriana; Pattarozzi, Alessandra; Wurth, Roberto; Gatti, Monica; Campanella, Chiara; Vito, Guendalina; Mattioli, Francesca; Pagano, Aldo; Daga, Antonio; Ferrari, Angelo; Florio, Tullio		BMC cancer	15		228	2015	2015 Apr 07							Daga, Antonio/Z-2417-2019; Florio, Tullio/A-2211-2012; Thellung, Stefano/L-8802-2015; Campanella, Chiara/N-7723-2019; Pagano, Aldo/AAF-3974-2019; Barbieri, Federica/L-8753-2015	Barbieri, Federica/0000-0001-8988-6896; Ratto, Alessandra/0000-0003-0445-2306; FLORIO, TULLIO/0000-0002-2394-996X; MATTIOLI, FRANCESCA/0000-0001-8460-0262; Monica, Gatti/0000-0002-2016-0285; Thellung, Stefano/0000-0002-2010-331X; Pagano, Aldo/0000-0001-8035-9299; Wurth, Roberto/0000-0002-8156-6756; Daga, Antonio/0000-0001-5845-8530; Campanella, Chiara/0000-0003-2402-4069										1471-2407	100967800				MEDLINE					07 Apr 2015		10.1186/s12885-015-1235-8					MEDLINE:25884842		Local network of free-lance veterinary practitioners (Genova, Italy)
J	26110620		BMI1 is expressed in canine osteosarcoma and contributes to cell growth and chemotherapy resistance.		Shahi, Mehdi Hayat; York, Daniel; Gandour-Edwards, Regina; Withers, Sita S; Holt, Roseline; Rebhun, Robert B		PloS one	10	6	e0131006	2015	2015							Withers, Sita/AGY-7574-2022; Rebhun, Robert/AGF-2177-2022; Shahi, Mehdi/HLG-7976-2023	Withers, Sita/0000-0002-4107-3877; SHAHI, MEHDI/0000-0001-9589-4382; Rebhun, Robert/0000-0002-8047-3494										1932-6203	101285081				MEDLINE					25 Jun 2015		10.1371/journal.pone.0131006					MEDLINE:26110620		1 The Comparative Oncology Laboratory and Center for Companion Animal Health, School of Veterinary Medicine, University of California Davis, Davis, CA, 95616, United States of America, 2 The Department of Pathology, Comprehensive Cancer Center, University of California Davis, Davis, California, United States of America
J	27506084		Canine osteosarcoma cell lines contain stem-like cancer cells: biological and pharmacological characterization.		Gatti, Monica; Wurth, Roberto; Vito, Guendalina; Pattarozzi, Alessandra; Campanella, Chiara; Thellung, Stefano; Maniscalco, Lorella; De Maria, Raffaella; Villa, Valentina; Corsaro, Alessandro; Nizzari, Mario; Bajetto, Adriana; Ratto, Alessandra; Ferrari, Angelo; Barbieri, Federica; Florio, Tullio		The Japanese journal of veterinary research	64	2	101-12	2016	2016 May							Florio, Tullio/A-2211-2012; Campanella, Chiara/N-7723-2019; Maniscalco, Lorella/L-1905-2015; Barbieri, Federica/L-8753-2015	Maniscalco, Lorella/0000-0001-5504-7218; FLORIO, TULLIO/0000-0002-2394-996X; Wurth, Roberto/0000-0002-8156-6756; Ratto, Alessandra/0000-0003-0445-2306; Campanella, Chiara/0000-0003-2402-4069; Barbieri, Federica/0000-0001-8988-6896; Monica, Gatti/0000-0002-2016-0285; DE MARIA, RAFFAELLA/0000-0002-7028-2280; Corsaro, Alessandro/0000-0003-4565-7914										0047-1917	376567				MEDLINE												MEDLINE:27506084
J	25862843		Comparative characterization of stem cell marker expression, metabolic activity and resistance to doxorubicin in adherent and spheroid cells derived from the canine prostate adenocarcinoma cell line CT1258.		Liu, Wen; Moulay, Mohammed; Willenbrock, Saskia; Roolf, Catrin; Junghanss, Christian; Ngenazahayo, Anaclet; Nolte, Ingo; Murua Escobar, Hugo		Anticancer research	35	4	1917-27	2015	2015 Apr							Escobar, Hugo/A-1294-2012; Moulay, Mohammed/AAK-5699-2021											1791-7530	8102988				MEDLINE												MEDLINE:25862843		Small Animal Clinic, University of Veterinary Medicine Hannover, Hannover, Germany; 2Division of Medicine, Dept. of Haematology, Oncology and Palliative Medicine, University of Rostock, Rostock, Germany; 3Institute of Biophysics, Leibniz University Hannover, Hannover, Germany
J	7552813		The expression of P-glycoprotein in canine lymphoma and its association with multidrug resistance.		Moore, A S; Leveille, C R; Reimann, K A; Shu, H; Arias, I M		Cancer investigation	13	5	475-9	1995	1995																		0735-7907	8307154				MEDLINE							10.3109/07357909509024910					MEDLINE:7552813		Tufts University School of Veterinary Medicine, North Grafton, Massachusetts 01536, USA
J	35187141		Celastrol Inhibits Canine Mammary Tumor Cells by Inducing Apoptosis via the Caspase Pathway.		Ou, Guoxing; Jiang, Xianyu; Gao, Ang; Li, Xiaolong; Lin, Zijun; Pei, Shimin		Frontiers in veterinary science	8		801407	2021	2021																		2297-1769	101666658				PubMed-not-MEDLINE					04 Feb 2022		10.3389/fvets.2021.801407					MEDLINE:35187141		College of Animal Science and Technology of Hainan University, Haikou, China
J	37035209		Naturally occurring canine sarcomas: Bridging the gap from mouse models to human patients through cross-disciplinary research partnerships.		Klosowski, Marika; Haines, Laurel; Alfino, Lauren; McMellen, Alexandra; Leibowitz, Michael; Regan, Daniel		Frontiers in oncology	13		1130215	2023	2023																		2234-943X	101568867				PubMed-not-MEDLINE					23 Mar 2023		10.3389/fonc.2023.1130215					MEDLINE:37035209
J	23363222		Masitinib reverses doxorubicin resistance in canine lymphoid cells by inhibiting the function of P-glycoprotein.		Zandvliet, M; Teske, E; Chapuis, T; Fink-Gremmels, J; Schrickx, J A		Journal of veterinary pharmacology and therapeutics	36	6	583-7	2013	2013 Dec (Epub 2013 Jan 31)							Teske, Erik/AFQ-6889-2022; Fink-Gremmels, Johanna/G-3707-2012	Zandvliet, Maurice/0000-0002-0542-5433; Teske, Erik/0000-0002-7521-8173										1365-2885	7910920				MEDLINE					31 Jan 2013		10.1111/jvp.12039					MEDLINE:23363222		*Department of Clinical Sciences of Companion Animals, Faculty of Veterinary Medicine, Utrecht University, Utrecht, The Netherlands; †AB Science, S.A., Paris, France; ‡IRAS Veterinary Pharmacology, Pharmacotherapy and Toxicology, Faculty of Veterinary Medicine, Utrecht University, Utrecht, The Netherlands
J	29305964		In vitro and in vivo characterization of stem-like cells from canine osteosarcoma and assessment of drug sensitivity.		Gatti, Monica; Solari, Agnese; Pattarozzi, Alessandra; Campanella, Chiara; Thellung, Stefano; Maniscalco, Lorella; De Maria, Raffaella; Wurth, Roberto; Corsaro, Alessandro; Bajetto, Adriana; Ratto, Alessandra; Ferrari, Angelo; Daga, Antonio; Barbieri, Federica; Florio, Tullio		Experimental cell research	363	1	48-64	2018	2018 02 01 (Epub 2018 Jan 04)							Daga, Antonio/Z-2417-2019; Campanella, Chiara/N-7723-2019; Florio, Tullio/A-2211-2012; Barbieri, Federica/L-8753-2015; Maniscalco, Lorella/L-1905-2015	DE MARIA, RAFFAELLA/0000-0002-7028-2280; Daga, Antonio/0000-0001-5845-8530; Campanella, Chiara/0000-0003-2402-4069; Barbieri, Federica/0000-0001-8988-6896; Maniscalco, Lorella/0000-0001-5504-7218; Corsaro, Alessandro/0000-0003-4565-7914; FLORIO, TULLIO/0000-0002-2394-996X; Wurth, Roberto/0000-0002-8156-6756										1090-2422	373226				MEDLINE					04 Jan 2018		10.1016/j.yexcr.2018.01.002					MEDLINE:29305964		Department of Animal Pathology of the University of Torino
J	2253312		Spontaneous tumors in dogs and cats: models for the study of cancer biology and treatment.		MacEwen, E G		Cancer metastasis reviews	9	2	125-36	1990	1990 Sep																		0167-7659	8605731				MEDLINE							10.1007/BF00046339					MEDLINE:2253312		Department of Medical Sciences, Associate Dean for Clinical Affairs, School of Veterinary Medicine, University of Wisconsin, Madison, Wisconsin, USA
J	23410058		Canine osteosarcoma cells exhibit resistance to aurora kinase inhibitors.		Cannon, C M; Pozniak, J; Scott, M C; Ito, D; Gorden, B H; Graef, A J; Modiano, J F		Veterinary and comparative oncology	13	1	48-59	2015	2015 Mar (Epub 2013 Feb 15)							MODIANO, JAIME/K-3583-2019; Ito, Daisuke/C-7593-2014; Cannon, Claire/KHV-1380-2024	Cannon, Claire/0000-0002-0656-6916; Modiano, Jaime/0000-0001-6398-7648										1476-5829	101185242				MEDLINE					15 Feb 2013		10.1111/vco.12018					MEDLINE:23410058		1Department of Veterinary Clinical Sciences, College of Veterinary Medicine, University of Minnesota, St Paul, MN, USA 2Masonic Cancer Center, University of Minnesota, Minneapolis, MN, USA
J	24416158		Global gene expression analysis of canine osteosarcoma stem cells reveals a novel role for COX-2 in tumour initiation.		Pang, Lisa Y; Gatenby, Emma L; Kamida, Ayako; Whitelaw, Bruce A; Hupp, Ted R; Argyle, David J		PloS one	9	1	e83144	2014	2014								Whitelaw, Bruce/0000-0002-2918-1605; Hupp, Ted/0000-0003-0391-0352										1932-6203	101285081				MEDLINE					08 Jan 2014		10.1371/journal.pone.0083144					MEDLINE:24416158		1 Royal (Dick) School of Veterinary Studies and Roslin Institute, The University of Edinburgh, Easter Bush, Midlothian, United Kingdom, 2 Edinburgh Cancer Research UK Centre, The University of Edinburgh, Edinburgh, United Kingdom
J	32647151		Doxorubicin-loaded iron oxide nanoparticles for glioblastoma therapy: a combinational approach for enhanced delivery of nanoparticles.		Norouzi, Mohammad; Yathindranath, Vinith; Thliveris, James A; Kopec, Brian M; Siahaan, Teruna J; Miller, Donald W		Scientific reports	10	1	11292	2020	2020 07 09							Yathindranath, Vinith/B-3767-2012	Miller, Donald/0000-0003-1952-5635										2045-2322	101563288				MEDLINE					09 Jul 2020		10.1038/s41598-020-68017-y					MEDLINE:32647151		Department of Biomedical Engineering, University of Manitoba, Winnipeg, MB, Canada. 2Department of Pharmacology and Therapeutics, University of Manitoba, A205 Chown Bldg., 753 McDermot Avenue, Winnipeg, MB, Canada. 3Department of Human Anatomy and Cell Science, University of Manitoba, Winnipeg, MB, Canada. 4Department of Pharmaceutical Chemistry, University of Kansas, Lawrence, KS, USA.
J	24033105		Expression of asparagine synthetase predicts in vitro response to L-asparaginase in canine lymphoid cell lines.		Smallwood, Tangi L; Small, George W; Suter, Steven E; Richards, Kristy L		Leukemia & lymphoma	55	6	1357-65	2014	2014 Jun (Epub 2013 Nov 14)								, George/0000-0002-7585-7258										1029-2403	9007422				MEDLINE					14 Nov 2013		10.3109/10428194.2013.842980					MEDLINE:24033105		1University of North Carolina at Chapel Hill, NC, USA and 2North Carolina State University, College of Veterinary Medicine, Raleigh, NC, USA
J	17981480		Inhibition of canine telomerase in vitro and in vivo using RNAi: further development of a natural canine model for telomerase-based cancer therapies.		Lund, J R; Paoloni, M; Kurzman, I; Padilla, M; Argyle, D J		Veterinary journal (London, England : 1997)	177	2	192-7	2008	2008 Aug (Epub 2007 Nov 05)																		1090-0233	9706281				MEDLINE					05 Nov 2007		10.1016/j.tvjl.2007.09.015					MEDLINE:17981480		a School of Veterinary Medicine, University of Wisconsin-Madison, 2015 Linden Drive West, Madison, WI 53706, USA b Royal (Dick) School of Veterinary Studies, The University of Edinburgh, Hospital for Small Animals, Easter Bush Veterinary Centre, Roslin, Midlothian, EH25 9RG, UK
J	24454858		EGFR, HER-2 and KRAS in canine gastric epithelial tumors: a potential human model?		Terragni, Rossella; Casadei Gardini, Andrea; Sabattini, Silvia; Bettini, Giuliano; Amadori, Dino; Talamonti, Chiara; Vignoli, Massimo; Capelli, Laura; Saunders, Jimmy H; Ricci, Marianna; Ricci, Marianna; Ulivi, Paola; Ulivi, Paola		PloS one	9	1	e85388	2014	2014							Talamonti, Cinzia/K-4087-2018; Bettini, Giuliano/L-5907-2016; Capelli, Laura/AAB-9682-2019; Vignoli, Massimo/R-5134-2019; Sabattini, Silvia/AAN-3233-2020; Casadei gardini, Andrea/F-1830-2016	Sabattini, Silvia/0000-0001-7005-2736; Casadei gardini, Andrea/0000-0001-6289-7202; VIGNOLI, Massimo/0000-0002-4981-4051; Ulivi, Paola/0000-0002-4334-9662; Bettini, Giuliano/0000-0003-1857-7329										1932-6203	101285081				MEDLINE					15 Jan 2014		10.1371/journal.pone.0085388					MEDLINE:24454858		Veterinary Oncology Center, Sasso Marconi, Italy, 2 Medical Imaging, Faculty of Veterinary Medicine, Ghent University, Ghent, Belgium, 3 Istituto Scientifico Romagnolo per lo Studio e la Cura dei Tumori (IRST) IRCCS, Meldola, Italy, 4 Department of Veterinary Medical Sciences, University of Bologna, Bologna, Italy, 5 Petcare Veterinary Association, Marzabotto, Italy
J	37759763		Advances of Osteosarcoma Models for Drug Discovery and Precision Medicine.		Tan, Linyun; Wang, Yitian; Hu, Xin; Du, Guifeng; Tang, Xiaodi; Min, Li		Biomolecules	13	9		2023	2023 Sep 07							wang, yitian/JFA-6804-2023; TAN, Linyun/S-6194-2017											2218-273X	101596414				MEDLINE					07 Sep 2023		10.3390/biom13091362					MEDLINE:37759763		Department of Orthopedic Surgery and Orthopedic Research Institute, West China Hospital, Sichuan University, Chengdu 610064, China; tanlinyun@stu.scu.edu.cn (L.T.); wangytbone1991@163.com (Y.W.); huxin@stu.scu.edu.cn (X.H.); duguifeng@stu.scu.edu.cn (G.D.); tangxd@stu.scu.edu.cn (X.T.) 2 Chengdu 610064, China Department of Model Worker and Innovative Craftsman, West China Hospital, Sichuan Univer…
J	29593358		Antitumor effect of antibiotic resistance gene-free plasmids encoding interleukin-12 in canine melanoma model.		Lampreht Tratar, Ursa; Kos, Spela; Kamensek, Urska; Ota, Maja; Tozon, Natasa; Sersa, Gregor; Cemazar, Maja		Cancer gene therapy	25	9-10	260-273	2018	2018 10 (Epub 2018 Mar 29)								Tozon, Natasa/0000-0002-9831-992X										1476-5500	9432230				MEDLINE					29 Mar 2018		10.1038/s41417-018-0014-5					MEDLINE:29593358
J	9585065		Doxorubicin induced expression of P-glycoprotein in a canine osteosarcoma cell line.		Mealey, K L; Barhoumi, R; Rogers, K; Kochevar, D T		Cancer letters	126	2	187-92	1998	1998 Apr 24																		0304-3835	7600053				MEDLINE							10.1016/S0304-3835(98)00004-4					MEDLINE:9585065		Department of Veterinary Physiology and Pharmacology, Texas A&M University, College of Veterinary Medicine, College Station, TX 77843, USA Department of Veterinary Anatomy and Public Health, Texas A&M University, College of Veterinary Medicine, College Station, TX 77843, USA Department of Small Animal Medicine and Surgery, Texas A&M University, College of Veterinary Medicine, College Station, TX …
J	15766940		Development of multidrug resistance in a canine lymphoma cell line.		Uozurmi, K; Nakaichi, M; Yamamoto, Y; Une, S; Taura, Y		Research in veterinary science	78	3	217-24	2005	2005 Jun (Epub 2005 Jan 26)																		0034-5288	401300				MEDLINE					26 Jan 2005		10.1016/j.rvsc.2004.09.012					MEDLINE:15766940		a Department of Veterinary Surgery, Yamaguchi University, School of Veterinary Science, 1677-1 Ooaza Yoshida, Yamaguchi 753-8515, Japan b Department of Biochemistry and Radiation Biology, Yamaguchi University, School of Veterinary Science, 1677-1 Ooaza Yoshida, Yamaguchi 753-8515, Japan
J	19735553		Gene expression profiling of canine osteosarcoma reveals genes associated with short and long survival times.		Selvarajah, Gayathri T; Kirpensteijn, Jolle; van Wolferen, Monique E; Rao, Nagesha A S; Fieten, Hille; Mol, Jan A		Molecular cancer	8		72	2009	2009 Sep 07							Kirpensteijn, Jolle/K-1773-2019	Mol, Jan/0000-0002-0843-8088; Selvarajah, Gayathri Thevi/0000-0001-7240-9882										1476-4598	101147698				MEDLINE					07 Sep 2009		10.1186/1476-4598-8-72					MEDLINE:19735553		Department of Clinical Sciences of Companion Animals, Utrecht University, Yalelaan 108, 3584 CM Utrecht, The Netherlands and 2Department of Veterinary Clinical Studies, University Putra Malaysia, 43400 UPM Serdang, Malaysia
J	31208434		Probabilistic modeling of personalized drug combinations from integrated chemical screen and molecular data in sarcoma.		Berlow, Noah E; Rikhi, Rishi; Geltzeiler, Mathew; Abraham, Jinu; Svalina, Matthew N; Davis, Lara E; Wise, Erin; Mancini, Maria; Noujaim, Jonathan; Mansoor, Atiya; Quist, Michael J; Matlock, Kevin L; Goros, Martin W; Hernandez, Brian S; Doung, Yee C; Thway, Khin; Tsukahara, Tomohide; Nishio, Jun; Huang, Elaine T; Airhart, Susan; Bult, Carol J; Gandour-Edwards, Regina; Maki, Robert G; Jones, Robin …		BMC cancer	19	1	593	2019	2019 Jun 17							Pal, Ranadip/F-3905-2012; Jones, Robin/AAO-3738-2020; Maki, Robert/AAI-2793-2020	Geltzeiler, Mathew/0000-0001-6553-3885; Davis, Lara/0000-0002-6480-1611; Matlock, Kevin/0009-0002-3199-2439; Jones, Robin/0000-0003-4173-3844; Pal, Ranadip/0000-0002-9311-5901; Keller, Charles/0000-0003-2505-7487; Maki, Robert G./0000-0002-9853-2528										1471-2407	100967800				MEDLINE					17 Jun 2019		10.1186/s12885-019-5681-6					MEDLINE:31208434
J	10901232		Characterization of a canine glioma cell line as related to established experimental brain tumor models.		Rainov, N G; Koch, S; Sena-Esteves, M; Berens, M E		Journal of neuropathology and experimental neurology	59	7	607-13	2000	2000 Jul																		0022-3069	2985192R				MEDLINE							10.1093/jnen/59.7.607					MEDLINE:10901232
J	31163185		Nilotinib Alters the Efflux Transporter-Mediated Pharmacokinetics of Afatinib in Mice.		D'Cunha, Ronilda R; Murry, Daryl J; An, Guohua		Journal of pharmaceutical sciences	108	10	3434-3442	2019	2019 10 (Epub 2019 Jun 01)							D'Cunha, Ronilda/AAE-8084-2022	Murry, DJ/0000-0002-4169-5027; DCUNHA, RONILDA/0000-0002-1317-9105										1520-6017	2985195R				MEDLINE					01 Jun 2019		10.1016/j.xphs.2019.05.028					MEDLINE:31163185
J	34124226		A Novel Canine Mammary Cancer Cell Line: Preliminary Identification and Utilization for Drug Screening Studies.		Li, Rifei; Wu, Haoxian; Sun, Yue; Zhu, Jingru; Tang, Jun; Kuang, Yu; Li, Gebin		Frontiers in veterinary science	8		665906	2021	2021																		2297-1769	101666658				PubMed-not-MEDLINE					27 May 2021		10.3389/fvets.2021.665906					MEDLINE:34124226		China Agricultural University.
J	38003552		Single-Nuclei Multiome (ATAC + Gene Expression) Sequencing of a Primary Canine Osteosarcoma Elucidates Intra-Tumoral Heterogeneity and Characterizes the Tumor Microenvironment.		Nance, Rebecca L; Wang, Xu; Sandey, Maninder; Matz, Brad M; Thomas, AriAnna; Smith, Bruce F		International journal of molecular sciences	24	22		2023	2023 Nov 15							; Wang, Xu/B-4587-2008	Nance, Rebecca/0000-0002-3269-6802; Smith, Bruce/0000-0001-8523-0355; Wang, Xu/0000-0002-7594-5004										1422-0067	101092791				MEDLINE					15 Nov 2023		10.3390/ijms242216365					MEDLINE:38003552		1 Scott-Ritchey Research Center, Auburn University College of Veterinary Medicine, Auburn, AL 36849, USA; rln0005@auburn.edu (R.L.N.); xzw0070@auburn.edu (X.W.) 2 Department of Pathobiology, Auburn University College of Veterinary Medicine, Auburn, AL 36849, USA; mzs0011@auburn.edu 3 Department of Clinical Sciences, Auburn University College of Veterinary Medicine, Auburn, AL 36849, USA; bmm0007@…
J	23816051		HES1, a target of Notch signaling, is elevated in canine osteosarcoma, but reduced in the most aggressive tumors.		Dailey, Deanna D; Anfinsen, Kristin P; Pfaff, Liza E; Ehrhart, E J; Charles, J Brad; Bonsdorff, Tina B; Thamm, Douglas H; Powers, Barbara E; Jonasdottir, Thora J; Duval, Dawn L		BMC veterinary research	9		130	2013	2013 Jul 01							Thamm, Douglas/I-5976-2013	Thamm, Douglas/0000-0002-8914-7767										1746-6148	101249759				MEDLINE					01 Jul 2013		10.1186/1746-6148-9-130					MEDLINE:23816051		1The Flint Animal Cancer Center, College of Veterinary Medicine and Biomedical Sciences, Colorado State University, Fort Collins, CO, USA 2Cell and Molecular Biology Graduate Program, Colorado State University, Fort Collins, CO, USA
J	39056783		The EphA2 Receptor Regulates Invasiveness and Drug Sensitivity in Canine and Human Osteosarcoma Cells.		Harris, Evelyn D; Sharpe, Jessica C; Strozen, Timothy; Abdi, Shabnam; Kliewer, Maya; Sanchez, Malkon G; Hogan, Natacha S; MacDonald-Dickinson, Valerie; Vizeacoumar, Franco J; Toosi, Behzad M		Cells	13	14		2024	2024 Jul 16								Vizeacoumar, Franco/0000-0002-6452-5207										2073-4409	101600052				MEDLINE					16 Jul 2024		10.3390/cells13141201					MEDLINE:39056783		Department of Small Animal Clinical Sciences, Western College of Veterinary Medicine, University of Saskatchewan, 52 Campus Drive, Saskatoon, SK S7N 5B4, Canada; evelyn.harris@usask.ca (E.D.H.); jessica.sharpe@usask.ca (J.C.S.); timothy.strozen@usask.ca (T.S.); shabnam.abdi@usask.ca (S.A.); maya.kliewer@usask.ca (M.K.); mas925@mail.usask.ca (M.G.S.); valerie.macdonald@usask.ca (V.M.-D.) 2 Departm…
J	23397054		Saturable active efflux by p-glycoprotein and breast cancer resistance protein at the blood-brain barrier leads to nonlinear distribution of elacridar to the central nervous system.		Sane, Ramola; Agarwal, Sagar; Mittapalli, Rajendar K; Elmquist, William F		The Journal of pharmacology and experimental therapeutics	345	1	111-24	2013	2013 Apr (Epub 2013 Feb 08)																		1521-0103	376362				MEDLINE					08 Feb 2013		10.1124/jpet.112.199786					MEDLINE:23397054		Department of Pharmaceutics, Brain Barriers Research Center, University of Minnesota, Minneapolis, Minnesota
J	38397192		Cross-Species Comparison of the Pan-RAF Inhibitor LY3009120's Anti-Tumor Effects in Equine, Canine, and Human Malignant Melanoma Cell Lines.		Gao, Yu; Packeiser, Eva-Maria; Wendt, Sophia; Sekora, Anett; Cavalleri, Jessika-Maximiliane V; Pratscher, Barbara; Alammar, Moosheer; Huhns, Maja; Brenig, Bertram; Junghanss, Christian; Nolte, Ingo; Murua Escobar, Hugo		Genes	15	2		2024	2024 02 03								Packeiser, Eva-Maria/0000-0001-6694-3851; Pratscher, Barbara/0000-0001-5291-1365; Gao, Yu/0000-0001-7722-2136; Brenig, Bertram/0000-0002-7635-9656										2073-4425	101551097				MEDLINE					03 Feb 2024		10.3390/genes15020202					MEDLINE:38397192		Department of Small Animal Medicine and Surgery, University of Veterinary Medicine Hannover, Foundation, 30559 Hannover, Germany 2 Department of Medicine, Clinic III, Hematology, Oncology and Palliative Medicine, University Medical Center Rostock, 18057 Rostock, Germany 3 Clinical Unit of Equine Internal Medicine, Department for Companion Animals and Horses, University of Veterinary Medicine Vien…
J	9373913		Electrolyte equilibration of human kidneys during perfusion with HTK-solution according to Bretschneider.		Blech, M; Hummel, G; Kallerhoff, M; Ringert, R H		Urological research	25	5	331-5	1997	1997																		0300-5623	364311				MEDLINE							10.1007/BF01294660					MEDLINE:9373913
J	25904742		A technology platform to assess multiple cancer agents simultaneously within a patient's tumor.		Klinghoffer, Richard A; Bahrami, S Bahram; Hatton, Beryl A; Frazier, Jason P; Moreno-Gonzalez, Alicia; Strand, Andrew D; Kerwin, William S; Casalini, Joseph R; Thirstrup, Derek J; You, Sheng; Morris, Shelli M; Watts, Korashon L; Veiseh, Mandana; Grenley, Marc O; Tretyak, Ilona; Dey, Joyoti; Carleton, Michael; Beirne, Emily; Pedro, Kyle D; Ditzler, Sally H; Girard, Emily J; Deckwerth, Thomas L; Be…		Science translational medicine	7	284	284ra58	2015	2015 Apr 22							Huber, Michael/B-8509-2015	Press, Oliver/0000-0002-3147-8037; Girard, Emily/0000-0003-1857-0194; Pedro, Kyle/0000-0001-6799-671X										1946-6242	101505086				MEDLINE							10.1126/scitranslmed.aaa7489					MEDLINE:25904742
J	28364003		Multidrug Analyses in Patients Distinguish Efficacious Cancer Agents Based on Both Tumor Cell Killing and Immunomodulation.		Frazier, Jason P; Bertout, Jessica A; Kerwin, William S; Moreno-Gonzalez, Alicia; Casalini, Joey R; Grenley, Marc O; Beirne, Emily; Watts, Kori L; Keener, Andy; Thirstrup, Derek J; Tretyak, Ilona; Ditzler, Sally H; Tripp, Chelsea D; Choy, Kevin; Gillings, Sarah; Breit, Megan N; Meleo, Karri A; Rizzo, Vanessa; Herrera, Chamisa L; Perry, James A; Amaravadi, Ravi K; Olson, James M; Klinghoffer, Rich…		Cancer research	77	11	2869-2880	2017	2017 06 01 (Epub 2017 Mar 31)							Choy, Kevin/JYQ-2091-2024	Choy, Kevin/0000-0003-4751-6082										1538-7445	2984705R				MEDLINE					31 Mar 2017		10.1158/0008-5472.CAN-17-0084					MEDLINE:28364003
J	31048548		Identifying the ErbB/MAPK Signaling Cascade as a Therapeutic Target in Canine Bladder Cancer.		Cronise, Kathryn E; Hernandez, Belen G; Gustafson, Daniel L; Duval, Dawn L		Molecular pharmacology	96	1	36-46	2019	2019 07 (Epub 2019 May 02)								Cronise, Kathryn/0000-0003-3224-1469; Duval, Dawn/0000-0002-5310-0078										1521-0111	35623				MEDLINE					02 May 2019		10.1124/mol.119.115808					MEDLINE:31048548		Flint Animal Cancer Center, Department of Clinical Sciences (K.E.C., B.G.H., D.L.G., D.L.D.), and Cell and Molecular Biology Graduate Program (K.E.C., D.L.G., D.L.D.), Colorado State University, Fort Collins, Colorado; and University of Colorado Cancer Center, Aurora, Colorado (D.L.G., D.L.D.)
J	31633365		Brivanib Exhibits Potential for Pharmacokinetic Drug-Drug Interactions and the Modulation of Multidrug Resistance through the Inhibition of Human ABCG2 Drug Efflux Transporter and CYP450 Biotransformation Enzymes.		Hofman, Jakub; Sorf, Ales; Vagiannis, Dimitrios; Sucha, Simona; Kammerer, Sarah; Kupper, Jan-Heiner; Chen, Si; Guo, Lei; Ceckova, Martina; Staud, Frantisek		Molecular pharmaceutics	16	11	4436-4450	2019	2019 11 04 (Epub 2019 Oct 21)							Guo, Lei/E-9232-2011; Sucha, Simona/HOH-4234-2023; Kammerer, Sarah/AAE-1160-2022; Hofman, Jakub/T-6461-2017	Kammerer, Sarah/0000-0002-9284-2242; Sucha, Simona/0000-0001-9190-458X; VAGIANNIS, DIMITRIOS/0000-0003-4340-2176; CHEN, SI/0000-0002-8872-311X; Sorf, Ales/0000-0001-7829-3980; guo, lei/0000-0002-0402-4152; Hofman, Jakub/0000-0002-4285-7681										1543-8392	101197791				MEDLINE					21 Oct 2019		10.1021/acs.molpharmaceut.9b00361					MEDLINE:31633365		Department of Pharmacology and Toxicology, Faculty of Pharmacy in Hradec Kralove , Charles University , Akademika Heyrovskeho 1203 , 500 05 Hradec Kralove , Czech Republic. 2Institute of Biotechnology , Brandenburg University of Technology Cottbus-Senftenberg , Universitätsplatz 1 , 01968 Senftenberg , Germany. 3Division of Biochemical Toxicology , National Center for Toxicological Research/U.S. …
J	22855735		The role of a basolateral transporter in rosuvastatin transport and its interplay with apical breast cancer resistance protein in polarized cell monolayer systems.		Li, Jibin; Wang, Ying; Zhang, Wei; Huang, Yuehua; Hein, Kristin; Hidalgo, Ismael J		Drug metabolism and disposition: the biological fate of chemicals	40	11	2102-8	2012	2012 Nov (Epub 2012 Aug 01)																		1521-009X	9421550				MEDLINE					01 Aug 2012		10.1124/dmd.112.045666					MEDLINE:22855735
J	36776105		Discovery of canine drug toceranib phosphate as a repurposed agent against human hepatocellular carcinoma.		Qiao, Ling; Qin, Siyuan; Weng, Ningna; Li, Bowen; Luo, Maochao; Zhang, Zhe; Zhou, Li; Wang, Dong; Huang, Canhua		Liver international : official journal of the International Association for the Study of the Liver	43	4	928-944	2023	2023 04 (Epub 2023 Feb 28)							Qin, Siyuan/AER-9460-2022; Li, Bowen/LPP-4928-2024	Huang, Canhua/0000-0003-2247-7750; Li, Bowen/0000-0001-8475-4800										1478-3231	101160857				MEDLINE					28 Feb 2023		10.1111/liv.15540					MEDLINE:36776105
J	32329214		Optimization of canine CD20 chimeric antigen receptor T cell manufacturing and in vitro cytotoxic activity against B-cell lymphoma.		Sakai, Osamu; Igase, Masaya; Mizuno, Takuya		Veterinary and comparative oncology	18	4	739-752	2020	2020 Dec (Epub 2020 Jun 01)							Sakai, Osamu/HPG-6804-2023	Mizuno, Takuya/0000-0002-9580-7557										1476-5829	101185242				MEDLINE					01 Jun 2020		10.1111/vco.12602					MEDLINE:32329214		Laboratory of Molecular Diagnostics and Therapeutics, Joint Graduate school of Veterinary Medicine, Yamaguchi University, Yamaguchi, Japan
J	28181686		The Effect of a Histone Deacetylase Inhibitor (AR-42) on Canine Prostate Cancer Growth and Metastasis.		Elshafae, Said M; Kohart, Nicole A; Altstadt, Lucas A; Dirksen, Wessel P; Rosol, Thomas J		The Prostate	77	7	776-793	2017	2017 May (Epub 2017 Feb 09)							Elshafae, Said/HHY-7375-2022; Rosol, Thomas/G-9585-2011	Rosol, Thomas/0000-0003-3737-1190; Elshafae, Said/0000-0001-6285-5483										1097-0045	8101368				MEDLINE					09 Feb 2017		10.1002/pros.23318					MEDLINE:28181686		Department of Veterinary Biosciences, The Ohio State University, Columbus, Ohio 2 Faculty of Veterinary Medicine, Department of Pathology, Benha University, Benha, Egypt
J	29791117		Anti-neoplastic effects of topoisomerase inhibitors in canine mammary carcinoma, melanoma, and osteosarcoma cell lines.		Ong, Siew Mei; Yamamoto, Hiroki; Saeki, Kohei; Tanaka, Yuiko; Yoshitake, Ryohei; Nishimura, Ryohei; Nakagawa, Takayuki		The Japanese journal of veterinary research	65	1	17-28	2017	2017 Feb							Ong, Siew Mei/JVZ-9216-2024; Saeki, Kohei/AAY-5952-2020	Ong, Siew Mei/0000-0003-4044-2164										0047-1917	376567				MEDLINE												MEDLINE:29791117		Laboratory of Veterinary Surgery, Graduate School of Agricultural and Life Sciences, The University of Tokyo
J	18657349		The novel HSP90 inhibitor STA-9090 exhibits activity against Kit-dependent and -independent malignant mast cell tumors.		Lin, Tzu-Yin; Bear, Misty; Du, Zhenjian; Foley, Kevin P; Ying, Weiwen; Barsoum, James; London, Cheryl		Experimental hematology	36	10	1266-77	2008	2008 Oct (Epub 2008 Jul 26)							London, Cheryl/E-6561-2012; Foley, Kevin/ABC-1041-2020	Foley, Kevin/0000-0001-5148-7689										0301-472X	402313				MEDLINE					26 Jul 2008		10.1016/j.exphem.2008.05.001					MEDLINE:18657349		Department of Veterinary Biosciences, College of Veterinary Medicine, The Ohio State University, Columbus, Ohio, USA bSynta Pharmaceuticals Corp., Lexington, Mass., USA
J	21533425		Detection and significance of glutathione-S-transferase pi in osteogenic tumors of dogs.		Shoieb, A; Hahn, K		International journal of oncology	10	3	635-9	1997	1997 Mar																		1019-6439	9306042				PubMed-not-MEDLINE												MEDLINE:21533425		UNIV TENNESSEE,COLL VET MED,DEPT COMPARAT MED,KNOXVILLE,TN 37901
J	25689592		HZ08 reverse P-glycoprotein mediated multidrug resistance in vitro and in vivo.		Hu, Zheyi; Zhou, Zaigang; Hu, Yahui; Wu, Jinhui; Li, Yunman; Huang, Wenlong		PloS one	10	2	e0116886	2015	2015							Hu, Ya-Hui/ACA-7744-2022; Hu, Zheyi/I-7547-2013; Zhou, Zaigang/HZK-5779-2023; Wu, Jinhui/J-9476-2012	Wu, Jinhui/0000-0001-8809-1290; Zhou, Zaigang/0000-0002-5853-1395										1932-6203	101285081				MEDLINE					17 Feb 2015		10.1371/journal.pone.0116886					MEDLINE:25689592		1State Key Laboratory of Natural Medicines, Department of Physiology, China Pharmaceutical University, Nanjing, 210009, China 2State Key Laboratory of Pharmaceutical Biotechnology, Nanjing University, Nanjing, 210093, China 3Center of Drug Discovery, China Pharmaceutical University, Nanjing, 210009, China 4Columbia University, UNITED STATES
J	25736768		Assessment of canonical NF-kappaB activity in canine diffuse large B-cell lymphoma.		Gaurnier-Hausser, Anita; Mason, Nicola J		Methods in molecular biology (Clifton, N.J.)	1280		469-504	2015	2015																		1940-6029	9214969				MEDLINE							10.1007/978-1-4939-2422-6_29					MEDLINE:25736768		Department of Professional Studies in the Health Sciences, Drexel University, Philadelphia, PA, 19102, USA.
J	34361789		Isobavachalcone as an Active Membrane Perturbing Agent and Inhibitor of ABCB1 Multidrug Transporter.		Palko-Labuz, Anna; Blaszczyk, Maria; Sroda-Pomianek, Kamila; Wesolowska, Olga		Molecules (Basel, Switzerland)	26	15		2021	2021 Jul 30							Palko-Labuz, Anna/AFP-6352-2022; Blaszczyk, Maria/T-2612-2018	Wesolowska, Olga/0000-0003-1659-3288; Palko-Labuz, Anna/0000-0002-4246-5717; Blaszczyk, Maria/0000-0001-9610-7598; Sroda-Pomianek, Kamila/0000-0003-3454-5044										1420-3049	100964009				MEDLINE					30 Jul 2021		10.3390/molecules26154637					MEDLINE:34361789		Department of Biophysics and Neuroscience, Wroclaw Medical University, ul. Chalubinskiego 3a, 50-368 Wroclaw, Poland.
J	26438157		Efficacy of PARP Inhibitor Rucaparib in Orthotopic Glioblastoma Xenografts Is Limited by Ineffective Drug Penetration into the Central Nervous System.		Parrish, Karen E; Cen, Ling; Murray, James; Calligaris, David; Kizilbash, Sani; Mittapalli, Rajendar K; Carlson, Brett L; Schroeder, Mark A; Sludden, Julieann; Boddy, Alan V; Agar, Nathalie Y R; Curtin, Nicola J; Elmquist, William F; Sarkaria, Jann N		Molecular cancer therapeutics	14	12	2735-43	2015	2015 Dec (Epub 2015 Oct 05)							ee, rr/LMN-2696-2024; Agar, Nathalie/IWV-0080-2023	Agar, Nathalie/0000-0003-3149-3146; Curtin, Nicola/0000-0003-1369-1843; Kizilbash, Sani/0000-0001-8568-1519; Boddy, Alan/0000-0002-8920-9286										1538-8514	101132535				MEDLINE					05 Oct 2015		10.1158/1535-7163.MCT-15-0553					MEDLINE:26438157		1Departments of Radiation Oncology, Mayo Clinic, Rochester, MN4Medical Oncology, Mayo Clinic, Rochester, MN2Department of Pharmaceutics, University of Minnesota, Minneapolis, MN3Newcastle University, Newcastle upon Tyne, United Kingdom5Department of Neurosurgery, Brigham and Women’s Hospital, Harvard Medical School, Boston, MA7Department of Radiology, Brigham and Women’s Hospital, Harvard Medical…
J	20860831		Expression profiling in canine osteosarcoma: identification of biomarkers and pathways associated with outcome.		O'Donoghue, Liza E; Ptitsyn, Andrey A; Kamstock, Debra A; Siebert, Janet; Thomas, Russell S; Duval, Dawn L		BMC cancer	10		506	2010	2010 Sep 22								Thomas, Russell/0000-0002-2340-0301; Ptitsyn, Andrey/0000-0003-1196-8757										1471-2407	100967800				MEDLINE					22 Sep 2010		10.1186/1471-2407-10-506					MEDLINE:20860831		1Department of Clinical Sciences, Colorado State University, Fort Collins, Colorado, USA
J	21272320		FLT3 mutations in canine acute lymphocytic leukemia.		Suter, Steven E; Small, George W; Seiser, Eric L; Thomas, Rachael; Breen, Matthew; Richards, Kristy L		BMC cancer	11		38	2011	2011 Jan 27								Breen, Matthew/0000-0002-8901-4155; Thomas, Rachael/0000-0002-3029-8798; , George/0000-0002-7585-7258										1471-2407	100967800				MEDLINE					27 Jan 2011		10.1186/1471-2407-11-38					MEDLINE:21272320		Center for Comparative Medicine and Translational Research, North Carolina State University, Raleigh, NC, USA.
J	30584838		Design, Biological Evaluation, and Molecular Modeling of Tetrahydroisoquinoline Derivatives: Discovery of A Potent P-Glycoprotein Ligand Overcoming Multidrug Resistance in Cancer Stem Cells.		Riganti, Chiara; Contino, Marialessandra; Guglielmo, Stefano; Perrone, Maria G; Salaroglio, Iris C; Milosevic, Vladan; Giampietro, Roberta; Leonetti, Francesco; Rolando, Barbara; Lazzarato, Loretta; Colabufo, Nicola A; Fruttero, Roberta		Journal of medicinal chemistry	62	2	974-986	2019	2019 01 24 (Epub 2019 Jan 09)							Salaroglio, Iris Chiara/JED-3636-2023; Giampietro, Roberta/ABG-2451-2021	Giampietro, Roberta/0000-0002-2349-5224; Leonetti, Francesco/0000-0003-2043-7464; Riganti, Chiara/0000-0001-9787-4836; Lazzarato, Loretta/0000-0001-7100-8593; guglielmo, stefano/0000-0002-3313-4369; Perrone, Maria Grazia/0000-0003-4195-5228; Rolando, Barbara/0000-0001-6138-1503; Milosevic, Vladan/0000-0001-6991-6795										1520-4804	9716531				MEDLINE					09 Jan 2019		10.1021/acs.jmedchem.8b01655					MEDLINE:30584838		Dipartimento di Oncologia, Università degli Studi di Torino, Via Santena 5/bis, 10126 Torino, Italy ‡Dipartimento di Farmacia-Scienze del Farmaco, Università degli Studi di Bari ALDO MORO, Via Orabona 4, 70125 Bari, Italy §Dipartimento di Scienza e Tecnologia del Farmaco, Università degli Studi di Torino, Via P. Giuria 9, 10125 Torino, Italy ∥Biofordrug s.r.l., Spin-off dell’Università degli …
J	30262858		Crown ethers reverse P-glycoprotein-mediated multidrug resistance in cancer cells.		Guberovic, Iva; Marjanovic, Marko; Mioc, Marija; Ester, Katja; Martin-Kleiner, Irena; Sumanovac Ramljak, Tatjana; Mlinaric-Majerski, Kata; Kralj, Marijeta		Scientific reports	8	1	14467	2018	2018 09 27							Kralj, Marijeta/ABC-6572-2020; Ester, Katja/AAD-2897-2021; Marjanovic, Marko/X-3622-2018	Guberovic, Iva/0000-0003-3490-7447; Kralj, Marijeta/0000-0002-7165-2722; Mioc, Marija/0000-0001-5290-6945; Marjanovic, Marko/0000-0001-9850-0561										2045-2322	101563288				MEDLINE					27 Sep 2018		10.1038/s41598-018-32770-y					MEDLINE:30262858		Division of Molecular Medicine, Ruđer Bošković Institute, Bijenička cesta 54, 10 000, Zagreb, Croatia. 2Josep Carreras Leukaemia Research Institute, Campus ICO-Germans Trias i Pujol-Universitat Autònoma de Barcelona, 08916, Badalona, Spain. 3Department of Organic Chemistry and Biochemistry, Ruđer Bošković Institute, Bijenička cesta 54, 10000, Zagreb, Croatia. 4Division of Molecular Medicine, Ruđe…
J	30668709		Clinical, Pathological, and Ethical Considerations for the Conduct of Clinical Trials in Dogs with Naturally Occurring Cancer: A Comparative Approach to Accelerate Translational Drug Development.		Regan, Daniel; Garcia, Kelly; Thamm, Douglas		ILAR journal	59	1	99-110	2018	2018 12 01							Thamm, Douglas/I-5976-2013	Thamm, Douglas/0000-0002-8914-7767										1930-6180	9516416				MEDLINE							10.1093/ilar/ily019					MEDLINE:30668709		Department of Microbiology, Immunology, and Pathology, College of Veterinary Medicine and Biomedical Sciences, Colorado State University, Fort Collins, Colorado, 2 Biologic Resources Laboratory, University of Illinois, Chicago, Illinois, and 3 Flint Animal Cancer Center, Colorado State University, Fort Collins, Colorado
J	28237347		Generation of LIF-independent induced pluripotent stem cells from canine fetal fibroblasts.		Goncalves, N J N; Bressan, F F; Roballo, K C S; Meirelles, F V; Xavier, P L P; Fukumasu, H; Williams, C; Breen, M; Koh, S; Sper, R; Piedrahita, J; Ambrosio, C E		Theriogenology	92		75-82	2017	2017 Apr 01 (Epub 2017 Jan 08)							Xavier, Pedro/R-4951-2016; Goncalves, natalia/HSG-2284-2023; Meirelles, Flavio/B-5048-2010; Bressan, Fabiana/C-6679-2012; Koh, Sehwon/I-4084-2013; Roballo, Kelly/I-6557-2015; Ambrosio, Carlos Eduardo/F-3402-2010; Fukumasu, Heidge/B-3866-2013	Porfirio Xavier, Pedro Luiz/0000-0002-2435-9822; Meirelles, Flavio/0000-0003-0372-4920; Bressan, Fabiana/0000-0001-9862-5874; Koh, Sehwon/0000-0003-2861-1738; Roballo, Kelly/0000-0001-8420-9159; Ambrosio, Carlos Eduardo/0000-0002-8224-5022; Piedrahita, Jorge/0000-0001-9751-3192; Breen, Matthew/0000-0002-8901-4155; Fukumasu, Heidge/0000-0002-3265-5090										1879-3231	421510				MEDLINE					08 Jan 2017		10.1016/j.theriogenology.2017.01.013					MEDLINE:28237347
J	21610150		NEMO-binding domain peptide inhibits constitutive NF-kappaB activity and reduces tumor burden in a canine model of relapsed, refractory diffuse large B-cell lymphoma.		Gaurnier-Hausser, Anita; Patel, Reema; Baldwin, Albert S; May, Michael J; Mason, Nicola J		Clinical cancer research : an official journal of the American Association for Cancer Research	17	14	4661-71	2011	2011 Jul 15 (Epub 2011 May 24)							May, Michael/J-8675-2012; Patel, Reema/H-2438-2011	May, Michael/0000-0002-2485-3716										1557-3265	9502500				MEDLINE					24 May 2011		10.1158/1078-0432.CCR-10-3310					MEDLINE:21610150		School of Veterinary Medicine, University of Pennsylvania,
J	27435396		Preclinical Comparison of Osimertinib with Other EGFR-TKIs in EGFR-Mutant NSCLC Brain Metastases Models, and Early Evidence of Clinical Brain Metastases Activity.		Ballard, Peter; Yates, James W T; Yang, Zhenfan; Kim, Dong-Wan; Yang, James Chih-Hsin; Cantarini, Mireille; Pickup, Kathryn; Jordan, Angela; Hickey, Mike; Grist, Matthew; Box, Matthew; Johnstrom, Peter; Varnas, Katarina; Malmquist, Jonas; Thress, Kenneth S; Janne, Pasi A; Cross, Darren		Clinical cancer research : an official journal of the American Association for Cancer Research	22	20	5130-5140	2016	2016 Oct 15 (Epub 2016 Jul 19)							Yang, James/W-1587-2019; Kim, Dong-Wan/J-5391-2012	Yang, James Chih-Hsin/0000-0002-5586-5138										1557-3265	9502500				MEDLINE					19 Jul 2016							MEDLINE:27435396		1iMED Oncology, AstraZeneca, Macclesfield, United Kingdom. Darren.Cross@astrazeneca.com pbdmpk@gmail.com. 2iMED Oncology, AstraZeneca, Cambridge, United Kingdom. 3Asia and Emerging Markets iMED, AstraZeneca, Shanghai, China. 4Department of Internal Medicine, Seoul National University Hospital, Seoul, Korea. 5National Taiwan University Hospital, Taipei City, Taiwan. 6Global Medicines Development, …
J	32497550		Entrectinib reverses cytostatic resistance through the inhibition of ABCB1 efflux transporter, but not the CYP3A4 drug-metabolizing enzyme.		Vagiannis, Dimitrios; Yu, Zhang; Novotna, Eva; Morell, Anselm; Hofman, Jakub		Biochemical pharmacology	178		114061	2020	2020 08 (Epub 2020 Jun 01)							Hofman, Jakub/T-6461-2017; Eva Novotna, Eva Petrlikova/T-8661-2017	VAGIANNIS, DIMITRIOS/0000-0003-4340-2176; Eva Novotna, Eva Petrlikova/0000-0001-9365-3163; Morell, Anselm/0000-0001-7002-7792										1873-2968	101032				MEDLINE					01 Jun 2020		10.1016/j.bcp.2020.114061					MEDLINE:32497550
J	23993328		Synthesis and biological evaluation of 2-amino-5-aryl-3-benzylthiopyridine scaffold based potent c-Met inhibitors.		Zhang, Dengyou; Zhang, Xiaowei; Ai, Jing; Zhai, Yun; Liang, Zhongjie; Wang, Ying; Chen, Yi; Li, Chunpu; Zhao, Fei; Jiang, Hualiang; Geng, Meiyu; Luo, Cheng; Liu, Hong		Bioorganic & medicinal chemistry	21	21	6804-20	2013	2013 Nov 01 (Epub 2013 Jul 31)							Liu, Heng-Jui/HNI-1087-2023; zhang, xiaowei/GQH-5387-2022; Zhang, Jian/AAR-5826-2021; Liu, Hong/D-7288-2019	Liu, Hong/0000-0003-1640-9620										1464-3391	9413298				MEDLINE					31 Jul 2013		10.1016/j.bmc.2013.07.032					MEDLINE:23993328
J	18089724		In vitro transport of gimatecan (7-t-butoxyiminomethylcamptothecin) by breast cancer resistance protein, P-glycoprotein, and multidrug resistance protein 2.		Marchetti, Serena; Oostendorp, Roos L; Pluim, Dick; van Eijndhoven, Monique; van Tellingen, Olaf; Schinkel, Alfred H; Versace, Richard; Beijnen, Jos H; Mazzanti, Roberto; Schellens, Jan H		Molecular cancer therapeutics	6	12 Pt 1	3307-13	2007	2007 Dec							Beijnen, Jos/L-3503-2016; Versace, Richard/KVY-1281-2024; Schellens, Jan/O-8444-2016; Van Tellingen, Olaf/A-1344-2014											1535-7163	101132535				MEDLINE							10.1158/1535-7163.MCT-07-0461					MEDLINE:18089724
J	19107236		Hedgehog pathway inhibitor HhAntag691 is a potent inhibitor of ABCG2/BCRP and ABCB1/Pgp.		Zhang, Yimao; Laterra, John; Pomper, Martin G		Neoplasia (New York, N.Y.)	11	1	96-101	2009	2009 Jan																		1476-5586	100886622				MEDLINE												MEDLINE:19107236		Russell H. Morgan Department of Radiology and Radiological Sciences, Johns Hopkins Medical Institutions, Baltimore, MD 21231, USA The Kennedy Krieger Institute, Johns Hopkins Medical Institutions, Baltimore, MD 21205, USA Department of Neurology, Johns Hopkins Medical Institutions, Baltimore,
J	35456486		Transcriptomic Analysis of Canine Osteosarcoma from a Precision Medicine Perspective Reveals Limitations of Differential Gene Expression Studies.		Nance, Rebecca L; Cooper, Sara J; Starenki, Dmytro; Wang, Xu; Matz, Brad; Lindley, Stephanie; Smith, Annette N; Smith, Ashley A; Bergman, Noelle; Sandey, Maninder; Koehler, Jey; Agarwal, Payal; Smith, Bruce F		Genes	13	4		2022	2022 04 13							Cooper, Sara/K-3142-2019; Wang, Xu/B-4587-2008	Cooper, Sara/0000-0002-9627-0309; Smith, Ashley/0000-0003-4522-1416; Wang, Xu/0000-0002-7594-5004; Smith, Bruce/0000-0001-8523-0355; Agarwal, Payal/0000-0002-1688-2680; Nance, Rebecca/0000-0002-3269-6802										2073-4425	101551097				MEDLINE					13 Apr 2022		10.3390/genes13040680					MEDLINE:35456486		1Scott-Ritchey Research Center, College of Veterinary Medicine, Auburn University, Auburn, AL 36849, USA; rln0005@auburn.edu (R.L.N.); xzw0070@auburn.edu (X.W.); agarwpa@auburn.edu (P.A.) 2Department of Pathobiology, College of Veterinary Medicine, Auburn University, Auburn, AL 36849, USA; mzs0011@auburn.edu (M.S.); jaw0007@auburn.edu (J.K.) 3HudsonAlpha Institute for Biotechnology, Huntsville, A…
J	12559367		MDR1-deficient genotype in Collie dogs hypersensitive to the P-glycoprotein substrate ivermectin.		Roulet, Alain; Puel, Olivier; Gesta, Stephane; Lepage, Jean-Francois; Drag, Marlene; Soll, Mark; Alvinerie, Michel; Pineau, Thierry		European journal of pharmacology	460	2-3	85-91	2003	2003 Jan 24								Roulet, Alain/0000-0002-2824-9954										0014-2999	1254354				MEDLINE							10.1016/S0014-2999(02)02955-2					MEDLINE:12559367		Laboratoire de Pharmacologie et Toxicologie, INRA-180 Chemin de Tournefeuille, BP 3, 31931 Toulouse Cedex 9, France MERIAL R&D, Duluth, GA, US
J	27638506		Brain Distribution and Efficacy of the Brain Penetrant PI3K Inhibitor GDC-0084 in Orthotopic Mouse Models of Human Glioblastoma.		Salphati, Laurent; Alicke, Bruno; Heffron, Timothy P; Shahidi-Latham, Sheerin; Nishimura, Merry; Cao, Tim; Carano, Richard A; Cheong, Jonathan; Greve, Joan; Koeppen, Hartmut; Lau, Shari; Lee, Leslie B; Nannini-Pepe, Michelle; Pang, Jodie; Plise, Emile G; Quiason, Cristine; Rangell, Linda; Zhang, Xiaolin; Gould, Stephen E; Phillips, Heidi S; Olivero, Alan G		Drug metabolism and disposition: the biological fate of chemicals	44	12	1881-1889	2016	2016 12 (Epub 2016 Sep 16)																		1521-009X	9421550				MEDLINE					16 Sep 2016							MEDLINE:27638506		Departments of Drug Metabolism and Pharmacokinetics (L.S., S.S.-L., J.C., J.P., E.G.P., C.Q., X.Z.), Discovery Chemistry (T.P.H., A.G.O.), Cancer Signaling and Translational Oncology (B.A., M.N., M.N.-P., L.B.L., S.E.G., H.S.P.), Biomedical Imaging (T.C., R.A.C., J.G.), and Pathology (H.K., S.L., L.R.), Genentech Inc., South San Francisco, California salphati.laurent@gene.com. 2Departments of Dru…
J	10400768		The resistance of retroviral vectors produced from human cells to serum inactivation in vivo and in vitro is primate species dependent.		DePolo, N J; Harkleroad, C E; Bodner, M; Watt, A T; Anderson, C G; Greengard, J S; Murthy, K K; Dubensky, T W Jr; Jolly, D J		Journal of virology	73	8	6708-14	1999	1999 Aug							Anderson, Craig/LNR-1984-2024											0022-538X	113724				MEDLINE							10.1128/JVI.73.8.6708-6714.1999					MEDLINE:10400768
J	39443107		Salinomycin induces apoptosis and potentiates the antitumor effect of doxorubicin against feline mammary tumor 2.5D organoids.		Liu, Yishan; Elbadawy, Mohamed; Yamamoto, Haru; Augomaa, Amira; Ishihara, Yusuke; Kaneda, Masahiro; Usui, Tatsuya; Sasaki, Kazuaki		The Journal of veterinary medical science	86	12	1256-1264	2024	2024 Dec 01 (Epub 2024 Oct 22)							Elbadawy, Mohamed/G-8841-2019	Elbadawy, Mohamed/0000-0001-9368-1535										1347-7439	9105360				MEDLINE					22 Oct 2024		10.1292/jvms.24-0344					MEDLINE:39443107
J	9822694		Functional multidrug resistance protein (MRP1) lacking the N-terminal transmembrane domain.		Bakos, E; Evers, R; Szakacs, G; Tusnady, G E; Welker, E; Szabo, K; de Haas, M; van Deemter, L; Borst, P; Varadi, A; Sarkadi, B		The Journal of biological chemistry	273	48	32167-75	1998	1998 Nov 27							Welker, Ervin/AAC-6493-2022; Tusnady, Gabor/AAI-1136-2021; Sarkadi, Balazs/I-5024-2013; Varadi, Andras/A-2055-2012; Szakacs, Gergely/A-2580-2009	Szabo, Katalin/0000-0001-6569-3862; Welker, Ervin/0000-0001-9874-8794; Szakacs, Gergely/0000-0002-9311-7827										0021-9258	2985121R				MEDLINE							10.1074/jbc.273.48.32167					MEDLINE:9822694		Institute of Enzymology, Biological Research Center, Hungarian Academy of Sciences, H-1113 Budapest, Hungary.
J	29263324		Snail determines the therapeutic response to mTOR kinase inhibitors by transcriptional repression of 4E-BP1.		Wang, Jun; Ye, Qing; Cao, Yanan; Guo, Yubin; Huang, Xiuping; Mi, Wenting; Liu, Side; Wang, Chi; Yang, Hsin-Sheng; Zhou, Binhua P; Evers, B Mark; She, Qing-Bai		Nature communications	8	1	2207	2017	2017 12 20							YE, QING/KIG-8170-2024; Yang, Hsin-Sheng/AAF-6793-2020; Cao, Yanan/AAF-7356-2021	She, Qing-Bai/0000-0002-7207-0599										2041-1723	101528555				MEDLINE					20 Dec 2017		10.1038/s41467-017-02243-3					MEDLINE:29263324
J	33028591		Preclinical Comparison of the Blood-brain barrier Permeability of Osimertinib with Other EGFR TKIs.		Colclough, Nicola; Chen, Kan; Johnstrom, Peter; Strittmatter, Nicole; Yan, Yumei; Wrigley, Gail L; Schou, Magnus; Goodwin, Richard; Varnas, Katarina; Adua, Sally J; Zhao, Minghui; Nguyen, Don X; Maglennon, Gareth; Barton, Peter; Atkinson, James; Zhang, Lin; Janefeldt, Annika; Wilson, Joanne; Smith, Aaron; Takano, Akihiro; Arakawa, Ryosuke; Kondrashov, Mikhail; Malmquist, Jonas; Revunov, Evgeny; V…		Clinical cancer research : an official journal of the American Association for Cancer Research	27	1	189-201	2021	2021 01 01 (Epub 2020 Oct 07)							Chen, Xiao kang/JXL-3845-2024; Strittmatter, Nicole/AAZ-5782-2021; Yan, Yumei/AAW-7465-2021	Farde, Lars/0000-0003-1297-0816; Atkinson, James/0000-0002-7979-4960; Kondrashov, Mikhail/0000-0002-8033-3942; Windhorst, Albert/0000-0002-1250-7656; Maglennon, Gareth/0000-0001-9783-7269; Strittmatter, Nicole/0000-0003-1277-9608										1557-3265	9502500				MEDLINE					07 Oct 2020		10.1158/1078-0432.CCR-19-1871					MEDLINE:33028591		1DMPK, Early Oncology TDE, AstraZeneca, Cambridge, United Kingdom. nicola.colclough@astrazeneca.com. 2DMPK, Dizal Pharma, Shanghai, China. 3PET Science Centre, Precision Medicine and Biosamples, R&D Oncology, AstraZeneca, Karolinska Institutet, Stockholm, Sweden. 4Department of Clinical Neuroscience, Centre for Psychiatry Research, Karolinska Institutet and Stockholm County Council, Stockholm, Sw…
J	31069942		Dasatinib inhibition of cSRC prevents the migration and metastasis of canine mammary cancer cells with enhanced Wnt and HER signalling.		Timmermans-Sprang, Elpetra P M; Mestemaker, Helena M; Steenlage, Renske R; Mol, Jan A		Veterinary and comparative oncology	17	3	413-426	2019	2019 Sep (Epub 2019 Jun 13)								Mol, Jan/0000-0002-0843-8088										1476-5829	101185242				MEDLINE					13 Jun 2019		10.1111/vco.12490					MEDLINE:31069942		Department of Clinical Sciences of Companion Animals, Utrecht University, Utrecht, The Netherlands.
J	34724729		A New Thienopyrimidinone Chemotype Shows Multistage Activity against Plasmodium falciparum, Including Artemisinin-Resistant Parasites.		Bosson-Vanga, Henriette; Primas, Nicolas; Franetich, Jean-Francois; Lavazec, Catherine; Gomez, Lina; Ashraf, Kutub; Tefit, Maurel; Soulard, Valerie; Dereuddre-Bosquet, Nathalie; Le Grand, Roger; Donnette, Melanie; Mustiere, Romain; Amanzougaghene, Nadia; Tajeri, Shahin; Suzanne, Peggy; Malzert-Freon, Aurelie; Rault, Sylvain; Vanelle, Patrice; Hutter, Sebastien; Cohen, Anita; Snounou, Georges; Roq…		Microbiology spectrum	9	2	e0027421	2021	2021 10 31 (Epub 2021 Sep 29)							Masurier, Nicolas/AAZ-3537-2020; Franetich, Jean-Francois/GZA-9674-2022; COHEN, Anita/N-9026-2016; Primas, Nicolas/JTS-7260-2023; Lisowski, Vincent/ABE-3972-2021; Benoit-Vical, Francoise/E-3938-2016; Roques, Pierre/M-2212-2013; Snounou, Georges/F-3352-2011; MALZERT-FREON, Aurelie/K-9634-2015; Lavazec, Catherine/A-4285-2016; PALOQUE, LUCIE/KCZ-0491-2024; Verhaeghe, Pierre/G-9767-2017	Tajeri, Shahin/0000-0002-0482-1194; MALZERT-FREON, Aurelie/0000-0001-6023-1861; SUZANNE, Peggy/0000-0002-6080-8306; FRANETICH, Jean-Francois/0000-0002-3308-8550; Lavazec, Catherine/0000-0003-1533-7282; Mustiere, Romain/0000-0002-1277-7728; PALOQUE, LUCIE/0000-0003-0359-3959; Verhaeghe, Pierre/0000-0003-0238-2447; NGUYEN, Michel/0000-0002-6496-0495										2165-0497	101634614				MEDLINE					29 Sep 2021		10.1128/Spectrum.00274-21					MEDLINE:34724729
J	23553371		Hemangiosarcoma and its cancer stem cell subpopulation are effectively killed by a toxin targeted through epidermal growth factor and urokinase receptors.		Schappa, Jill T; Frantz, Aric M; Gorden, Brandi H; Dickerson, Erin B; Vallera, Daniel A; Modiano, Jaime F		International journal of cancer	133	8	1936-44	2013	2013 Oct 15 (Epub 2013 Apr 25)							MODIANO, JAIME/K-3583-2019	Modiano, Jaime/0000-0001-6398-7648										1097-0215	42124				MEDLINE					25 Apr 2013		10.1002/ijc.28187					MEDLINE:23553371		Veterinary Clinical Sciences, University of Minnesota, Minneapolis, MN, USA.
J	24647572		ABCB1, ABCG2, and PTEN determine the response of glioblastoma to temozolomide and ABT-888 therapy.		Lin, Fan; de Gooijer, Mark C; Roig, Eloy Moreno; Buil, Levi C M; Christner, Susan M; Beumer, Jan H; Wurdinger, Thomas; Beijnen, Jos H; van Tellingen, Olaf		Clinical cancer research : an official journal of the American Association for Cancer Research	20	10	2703-13	2014	2014 May 15 (Epub 2014 Mar 19)							Van Tellingen, Olaf/A-1344-2014; Beijnen, Jos/L-3503-2016; Wurdinger, Thomas/AAA-5645-2022	Beumer, Jan/0000-0002-8978-9401; de Gooijer, Mark C./0000-0002-2812-991X										1078-0432	9502500				MEDLINE					19 Mar 2014		10.1158/1078-0432.CCR-14-0084					MEDLINE:24647572
J	22696419		Preclinical assessment of the absorption and disposition of the phosphatidylinositol 3-kinase/mammalian target of rapamycin inhibitor GDC-0980 and prediction of its pharmacokinetics and efficacy in human.		Salphati, Laurent; Pang, Jodie; Plise, Emile G; Lee, Leslie B; Olivero, Alan G; Prior, Wei Wei; Sampath, Deepak; Wong, Susan; Zhang, Xiaolin		Drug metabolism and disposition: the biological fate of chemicals	40	9	1785-96	2012	2012 Sep (Epub 2012 Jun 13)																		1521-009X	9421550				MEDLINE					13 Jun 2012		10.1124/dmd.112.046052					MEDLINE:22696419
J	31175939		Brain accumulation of osimertinib and its active metabolite AZ5104 is restricted by ABCB1 (P-glycoprotein) and ABCG2 (breast cancer resistance protein).		van Hoppe, Stephanie; Jamalpoor, Amer; Rood, Johannes J M; Wagenaar, Els; Sparidans, Rolf W; Beijnen, Jos H; Schinkel, Alfred H		Pharmacological research	146		104297	2019	2019 08 (Epub 2019 Jun 05)							Beijnen, Jos/L-3503-2016; Jamalpoor, Amer/GPF-5540-2022											1096-1186	8907422				MEDLINE					05 Jun 2019		10.1016/j.phrs.2019.104297					MEDLINE:31175939
J	36031143		The safety and efficiency of photodynamic therapy for the treatment of osteosarcoma: A systematic review of in vitro experiment and animal model reports.		Tan, Gang; Xu, Jing; Yu, Qin; Yang, Zeyu; Zhang, Hui		Photodiagnosis and photodynamic therapy	40		103093	2022	2022 Dec (Epub 2022 Aug 27)																		1873-1597	101226123				MEDLINE					27 Aug 2022		10.1016/j.pdpdt.2022.103093					MEDLINE:36031143
J	23586460		The gut microbiota ellagic acid-derived metabolite urolithin A and its sulfate conjugate are substrates for the drug efflux transporter breast cancer resistance protein (ABCG2/BCRP).		Gonzalez-Sarrias, Antonio; Miguel, Veronica; Merino, Gracia; Lucas, Ricardo; Morales, Juan C; Tomas-Barberan, Francisco; Alvarez, Ana I; Espin, Juan C		Journal of agricultural and food chemistry	61	18	4352-9	2013	2013 May 08 (Epub 2013 Apr 24)							Miguel, Veronica/HPF-3688-2023; Tomas-Barberan, Francisco/D-6686-2011; Morales, Juan Carlos/B-7853-2008; Alvarez, Ana I/H-5669-2015; Espin, Juan Carlos/G-6231-2011; Gonzalez-Sarrias, Antonio/P-5846-2014; Lucas, Ricardo/L-9767-2017; Merino, Gracia/H-8811-2015	Tomas-Barberan, Francisco/0000-0002-0790-1739; Miguel, Veronica/0000-0001-9863-0710; Morales, Juan Carlos/0000-0003-2400-405X; Alvarez, Ana I/0000-0001-9206-9539; Espin, Juan Carlos/0000-0002-1068-8692; Gonzalez-Sarrias, Antonio/0000-0002-3407-0678; Lucas, Ricardo/0000-0002-5579-4499; Merino, Gracia/0000-0002-7620-3475										1520-5118	374755				MEDLINE					24 Apr 2013		10.1021/jf4007505					MEDLINE:23586460
J	19047046		Role of Src signal transduction pathways in scatter factor-mediated cellular protection.		Fan, Saijun; Meng, Qinghui; Laterra, John J; Rosen, Eliot M		The Journal of biological chemistry	284	12	7561-77	2009	2009 Mar 20 (Epub 2008 Dec 01)																		0021-9258	2985121R				MEDLINE					01 Dec 2008		10.1074/jbc.M807497200					MEDLINE:19047046
J	24219287		Proteolytic antigens interfere with endosome/lysosome fusion in epithelial cells.		Liao, Yu-Wei; Wu, Xing-Mao; Jia, Jia; Wu, Xiao-Lei; Tao, Hong; Wang, Hai-Yuan		Biochemistry and cell biology = Biochimie et biologie cellulaire	91	6	449-54	2013	2013 Dec (Epub 2013 Jul 18)							Li, Wenyu/G-2172-2014											1208-6002	8606068				MEDLINE					18 Jul 2013		10.1139/bcb-2012-0115					MEDLINE:24219287
J	37586117		Pharmacokinetics of the KRASG12C inhibitor adagrasib is limited by CYP3A and ABCB1, and influenced by binding to mouse plasma carboxylesterase 1c.		Loos, Nancy H C; Retmana, Irene A; Rijmers, Jamie; Wang, Yaogeng; Gan, Changpei; Lebre, Maria C; Sparidans, Rolf W; Beijnen, Jos H; Schinkel, Alfred H		Biomedicine & pharmacotherapy = Biomedecine & pharmacotherapie	166		115304	2023	2023 Oct (Epub 2023 Aug 14)							Beijnen, Jos/L-3503-2016; wang, yaogeng/JMR-3748-2023; Retmana, Irene Anindyajati/GVS-1447-2022	Rijmers, Jamie/0009-0009-2131-7422										1950-6007	8213295				MEDLINE					14 Aug 2023		10.1016/j.biopha.2023.115304					MEDLINE:37586117
J	23063411		Characterisation of the roles of ABCB1, ABCC1, ABCC2 and ABCG2 in the transport and pharmacokinetics of actinomycin D in vitro and in vivo.		Hill, Christopher R; Jamieson, David; Thomas, Huw D; Brown, Colin D A; Boddy, Alan V; Veal, Gareth J		Biochemical pharmacology	85	1	29-37	2013	2013 Jan 01 (Epub 2012 Oct 11)								Veal, Gareth/0000-0002-1897-8678; Boddy, Alan/0000-0002-8920-9286; Jamieson, David/0000-0002-3064-6713										1873-2968	101032				MEDLINE					11 Oct 2012		10.1016/j.bcp.2012.10.004					MEDLINE:23063411
J	32117796		Discovery of Multitarget-Directed Ligands Against Influenza A Virus From Compound Yizhihao Through a Predictive System for Compound-Protein Interactions.		Xu, Lvjie; Jiang, Wen; Jia, Hao; Zheng, Lishu; Xing, Jianguo; Liu, Ailin; Du, Guanhua		Frontiers in cellular and infection microbiology	10		16	2020	2020																		2235-2988	101585359				MEDLINE					11 Feb 2020		10.3389/fcimb.2020.00016					MEDLINE:32117796
J	22474359		Small molecule inhibitors of influenza A and B viruses that act by disrupting subunit interactions of the viral polymerase.		Muratore, Giulia; Goracci, Laura; Mercorelli, Beatrice; Foeglein, Agnes; Digard, Paul; Cruciani, Gabriele; Palo, Giorgio; Loregian, Arianna		Proceedings of the National Academy of Sciences of the United States of America	109	16	6247-52	2012	2012 Apr 17 (Epub 2012 Apr 02)							Digard, Paul/B-7717-2008; Mercorelli, Beatrice/ABE-5652-2021; Goracci, Laura/G-3974-2014; CRUCIANI, Gabriele/E-5927-2014	Goracci, Laura/0000-0002-9282-9013; Digard, Paul/0000-0002-0872-9440; CRUCIANI, Gabriele/0000-0002-4162-8692; LOREGIAN, ARIANNA/0000-0002-8900-861X; MERCORELLI, BEATRICE/0000-0003-0654-8045										1091-6490	7505876				MEDLINE					02 Apr 2012		10.1073/pnas.1119817109					MEDLINE:22474359
J	23616663		The cytokine response of U937-derived macrophages infected through antibody-dependent enhancement of dengue virus disrupts cell apical-junction complexes and increases vascular permeability.		Puerta-Guardo, Henry; Raya-Sandino, Arturo; Gonzalez-Mariscal, Lorenza; Rosales, Victor H; Ayala-Davila, Jose; Chavez-Mungia, Bibiana; Martinez-Fong, Daniel; Medina, Fernando; Ludert, Juan E; del Angel, Rosa Maria		Journal of virology	87	13	7486-501	2013	2013 Jul (Epub 2013 Apr 24)							Reynoso, Victor/AHA-8204-2022; Ludert, Juan/H-5658-2019; Puerta-Guardo, Henry/CAG-7706-2022; del Angel, Rosa/A-5809-2008	del Angel, Rosa/0000-0002-6785-2035; Ludert, Juan Ernesto/0000-0003-4790-7681; Ayala-Davila, Jose/0000-0002-1865-3662										1098-5514	113724				MEDLINE					24 Apr 2013		10.1128/JVI.00085-13					MEDLINE:23616663
			Legend
			included record
			excluded record
